# Supplementary material for: 2,2′,4,4′-Tetrabromodiphenyl Ether (BDE-47) at Environmental Levels Influenced Photosynthesis in the Mangrove Species Kandelia obovata
Source: Toxics. 2024 Jun 25;12(7):456. doi: 10.3390/toxics12070456 (PMC11281169; doi:10.3390/toxics12070456)
Supplement: Supplementary file 1 [file toxics-12-00456-s001.zip › Table S2.xlsx]

## Sheet: Sheet1
gene_id	L0_1_count	L0_2_count	L0_3_count	L0_4_count	LT50_1_count	LT50_2_count	LT50_3_count	LT50_4_count	LT500_1_count	LT500_2_count	LT500_3_count	LT500_4_count	LT5000_1_count	LT5000_2_count	LT5000_3_count	LT5000_4_count	L0_1_fpkm	L0_2_fpkm	L0_3_fpkm	L0_4_fpkm	LT50_1_fpkm	LT50_2_fpkm	LT50_3_fpkm	LT50_4_fpkm	LT500_1_fpkm	LT500_2_fpkm	LT500_3_fpkm	LT500_4_fpkm	LT5000_1_fpkm	LT5000_2_fpkm	LT5000_3_fpkm	LT5000_4_fpkm	LT5000vsL0_LT5000	LT5000vsL0_L0	LT5000vsL0_log2FoldChange	LT5000vsL0_pvalue	LT5000vsL0_padj	LT500vsL0_LT500	LT500vsL0_L0	LT500vsL0_log2FoldChange	LT500vsL0_pvalue	LT500vsL0_padj	LT50vsL0_LT50	LT50vsL0_L0	LT50vsL0_log2FoldChange	LT50vsL0_pvalue	LT50vsL0_padj	gene_name	gene_chr
geneMaker00002806	4662	8840	5492	8767	2023	3182	3026	2515	1719	2564	1541	1764	425	415	400	375	210.784	329.75	192.488	336.798	61.625	85.2246	92.5601	74.6225	56.3674	75.5779	48.8379	48.6762	13.2654	11.4149	13.396	11.9964	361.463	7558.32	-4.38646	1.02679e-96	1.47968e-93	1657.31	7706.22	-2.21718	4.67393e-20	3.01701e-18	2307.42	7848.26	-1.76609	1.36782e-14	6.10994e-13	geneMaker00002806	GWHACBH00000007.1
geneMaker00016529	12809	21859	13825	15142	8297	8434	7792	8325	6710	11350	7199	7180	2607	2954	2587	2429	617.801	869.823	516.899	620.54	269.618	240.971	254.256	263.502	234.716	356.895	243.385	211.354	86.8041	86.6763	92.4225	82.8924	2360.43	17376.6	-2.88005	6.13176e-69	3.82908e-66	7083.32	17715.5	-1.32251	2.06328e-09	3.24594e-08	7091.49	18043.5	-1.34734	4.1103e-15	2.01724e-13	geneMaker00016529	GWHACBH00000001.1
geneMaker00016072	3471	6412	3767	4074	846	1039	1254	941	760	1254	950	776	564	563	445	388	136.727	208.382	115.028	136.356	22.4525	24.2445	33.4183	24.3251	21.7119	32.2038	26.2308	18.6558	15.3371	13.4916	12.9839	10.8139	436.121	4832.91	-3.46996	1.62253e-64	8.68472e-62	818.855	4926.09	-2.58881	4.59743e-28	5.95573e-26	880.951	5017.52	-2.50994	6.1381e-31	1.57749e-28	geneMaker00016072	GWHACBH00000015.1
geneMaker00005881	21090	34345	19391	19034	7436	10410	10492	9186	6870	11843	7585	7978	2767	3179	2794	2411	904.756	1215.59	644.856	693.806	214.926	264.548	304.51	258.611	213.746	331.228	228.086	208.882	81.9464	82.9664	88.7829	73.1823	2487.07	25730.2	-3.37094	4.00539e-61	1.78659e-58	7474.18	26229.5	-1.81119	7.46425e-14	2.38856e-12	8076	26716.4	-1.72601	3.59907e-15	1.78159e-13	geneMaker00005881	GWHACBH00000005.1
geneMaker00012253	5562	9404	5646	6632	3779	3803	4751	4332	3001	5025	3201	4124	1156	1338	1174	1098	186.343	259.933	146.633	188.79	85.301	75.4757	107.685	95.2438	72.9179	109.756	75.172	84.3244	26.7366	27.2706	29.1339	26.0279	1063.58	7448.92	-2.80814	1.89746e-58	7.56319e-56	3336.07	7594.18	-1.18669	2.11525e-08	2.77852e-07	3609.43	7734.75	-1.09964	3.7822e-08	6.147e-07	geneMaker00012253	GWHACBH00000011.1
geneMaker00006687	3998	6518	5052	5942	2112	3203	3354	2786	2666	3762	2621	2995	1635	1913	1606	1526	144.958	194.975	141.994	183.056	51.5926	68.7945	82.2716	66.2896	70.1042	88.9258	66.6122	66.2747	40.9244	42.1959	43.1312	39.1477	1489.02	5860.58	-1.97673	2.03628e-48	5.26978e-46	2629.61	5976.79	-1.18454	1.60712e-12	4.21035e-11	2464.37	6086.95	-1.30452	1.49412e-12	4.93505e-11	geneMaker00006687	GWHACBH00000013.1
geneMaker00004524	61568	107960	77237	110326	18883	17427	22138	17413	14550	31705	15153	21460	19009	21345	16327	15993	2792.99	4040.58	2716.11	4252.51	577.139	468.312	679.424	518.387	478.7	937.676	481.838	594.15	595.305	589.07	548.616	513.331	16164.3	97221.6	-2.58846	2.84835e-48	7.21095e-46	17943	99142.7	-2.46608	7.06768e-21	5.06715e-19	16439.6	100968	-2.61866	6.59837e-38	3.75127e-35	geneMaker00004524	GWHACBH00000013.1
geneMaker00011960	1173	1729	1237	1735	472	567	556	545	592	852	641	593	343	395	324	292	48.2488	58.6747	39.4427	60.6375	13.0805	13.8156	15.4722	14.7113	17.6602	22.8475	18.4814	14.8866	9.73977	9.88423	9.87147	8.49817	301.509	1608.28	-2.41502	9.53507e-48	2.35039e-45	586.453	1640.45	-1.48405	6.23386e-14	2.01197e-12	461.347	1670.6	-1.8565	5.25949e-27	9.05259e-25	geneMaker00011960	GWHACBH00000006.1
geneMaker00002417	5330	10082	6604	8459	2408	4027	3558	3115	2728	3824	2696	2915	1745	1930	1680	1443	191.009	298.085	183.46	257.572	58.1404	85.4884	86.2624	73.2573	70.9018	89.3419	67.7228	63.7555	43.1706	42.0766	44.5948	36.5887	1515.9	8288.95	-2.45106	1.52221e-42	3.06635e-40	2658.52	8450.41	-1.66843	6.00531e-17	2.7648e-15	2810.29	8606.61	-1.61471	5.69981e-15	2.70719e-13	geneMaker00002417	GWHACBH00000014.1
geneMaker00011950	5491	10855	4875	5170	3710	3559	3668	3962	1941	3718	2322	3266	827	801	773	688	272.187	443.928	187.326	217.75	123.904	104.506	123.008	128.883	69.7793	120.153	80.68	98.8062	28.3	24.1549	28.382	24.13	691.145	7211.38	-3.38331	1.60282e-40	2.88724e-38	2434.66	7347.24	-1.59342	2.29209e-08	2.98369e-07	3223.04	7484.34	-1.21548	2.07498e-06	2.35077e-05	geneMaker00011950	GWHACBH00000006.1
geneMaker00010266	18672	34356	19141	20648	9021	12008	13496	11482	8109	13287	8376	8421	5011	5659	4217	4460	721.286	1094.93	573.178	677.716	234.783	274.781	352.704	291.072	227.18	334.622	226.8	198.533	133.631	132.988	120.661	121.901	4302.85	25335.9	-2.5578	6.6213e-39	1.11751e-36	8343.66	25823	-1.6299	1.24511e-11	2.83149e-10	9921.45	26302.7	-1.40659	1.8761e-10	4.46669e-09	geneMaker00010266	GWHACBH00000009.1
geneMaker00001320	5895	9220	5922	10044	5453	5027	5026	5708	4316	6414	4788	5364	1652	1713	1612	1428	218.76	282.282	170.357	316.697	136.338	110.508	126.182	139.006	116.159	155.176	124.545	121.486	42.3215	38.6722	44.3096	37.4944	1431.86	8508.63	-2.57109	1.62312e-38	2.66733e-36	4553.66	8678.11	-0.930337	1.38029e-05	0.000102764	4590.42	8837.49	-0.945038	6.15479e-06	6.21809e-05	geneMaker00001320	GWHACBH00000003.1
geneMaker00009805	7285	14412	5708	7075	3390	6438	7733	7266	3967	8332	4395	7893	1091	1134	1046	971	349.137	569.846	212.059	288.101	109.461	182.775	250.728	228.522	137.884	260.331	147.643	230.866	36.0958	33.0625	37.1318	32.926	948.123	9439.36	-3.31558	1.41315e-35	1.99052e-33	5295.95	9616.75	-0.860623	0.00704361	0.0232403	5347.79	9796.15	-0.873272	0.00737469	0.0277713	geneMaker00009805	GWHACBH00000012.1
geneMaker00014019	17829	30468	17709	17341	16577	20548	23947	24588	13298	24264	15155	22688	5145	5149	4488	4501	256.737	361.971	197.68	212.173	160.829	175.279	233.293	232.355	138.878	227.79	152.97	199.393	51.1462	45.1068	47.8699	45.859	4306.33	22794.4	-2.40416	1.66104e-35	2.32223e-33	16314.4	23235.4	-0.510167	0.0330016	0.0820848	18510.4	23666.9	-0.354538	0.116477	0.241328	geneMaker00014019	GWHACBH00000008.1
geneMaker00010458	7434	13044	8200	7640	4605	5865	6575	6102	4170	6916	4301	4701	2396	2465	2252	2001	327.822	474.562	280.309	286.261	136.817	153.208	196.155	176.585	133.364	198.83	132.945	126.52	72.9404	66.1285	73.5583	62.4333	2035.92	9908.4	-2.28302	2.19861e-35	3.02858e-33	4381.29	10100.2	-1.20495	8.41129e-08	9.81962e-07	4995.52	10287.7	-1.04224	4.14443e-07	5.44493e-06	geneMaker00010458	GWHACBH00000006.1
geneMaker00001272	690	1326	761	907	287	443	494	472	424	802	386	553	203	197	196	186	32.7679	51.953	28.0151	36.5982	9.18284	12.4624	15.8714	14.7098	14.6033	24.8305	12.8492	16.0279	6.65521	5.69145	6.89452	6.24981	175.188	1003.64	-2.51921	1.41141e-34	1.84905e-32	469.786	1022.96	-1.12248	2.0898e-05	0.000148805	365.453	1041.94	-1.51167	4.83347e-10	1.07825e-08	geneMaker00001272	GWHACBH00000003.1
geneMaker00016609	7275	11559	6690	13061	3521	4860	4671	3727	2833	4020	2953	3255	1797	2026	1715	1750	156.542	205.204	111.592	238.797	51.0458	61.949	67.9982	52.6289	44.2111	56.3944	44.5401	42.7467	26.694	26.5213	27.3345	26.6435	1626.03	10574.8	-2.70121	1.69597e-34	2.20642e-32	2851.93	10785	-1.919	9.3195e-16	3.81389e-14	3607.4	10983	-1.60622	1.30936e-11	3.76185e-10	geneMaker00016609	GWHACBH00000001.1
geneMaker00012243	2659	5170	2918	2859	2489	2835	3055	3105	1647	3677	1966	3391	622	660	709	510	221.02	354.545	188.021	201.921	139.391	139.594	171.796	169.372	99.2873	199.259	114.548	172.026	35.6919	33.3745	43.6524	29.9942	560.339	3705.88	-2.72571	4.43189e-34	5.60993e-32	2300.12	3776.62	-0.715307	0.010892	0.0332567	2480.71	3846.91	-0.633025	0.00365802	0.0156257	geneMaker00012243	GWHACBH00000011.1
geneMaker00011821	7253	11083	7675	15321	2257	3764	3832	2509	2312	3565	2247	3312	1922	2058	1735	1768	248.89	313.772	204.163	446.715	52.1815	76.5136	88.962	56.5011	57.5392	79.7555	54.0483	69.3638	45.5312	42.9628	44.0999	42.9266	1669.56	11307.2	-2.75972	1.8524e-33	2.25344e-31	2482.18	11534.9	-2.21626	6.50875e-18	3.28657e-16	2652.78	11745.8	-2.14655	2.33956e-15	1.19925e-13	geneMaker00011821	GWHACBH00000006.1
geneMaker00010483	1491	2544	1358	2661	374	407	533	390	364	878	376	410	411	464	346	302	50.8815	71.6254	35.9245	77.158	8.59903	8.22765	12.3055	8.73401	9.00887	19.5339	8.99413	8.53924	9.68257	9.63291	8.74595	7.29195	338.192	2205.16	-2.70471	1.48206e-28	1.34781e-26	440.709	2248.59	-2.35094	1.30854e-12	3.50112e-11	368.726	2289.95	-2.63492	3.34352e-24	4.68118e-22	geneMaker00010483	GWHACBH00000006.1
geneMaker00006646	3512	6799	3296	4517	3381	3418	4365	4330	2474	5238	2741	4117	1076	1181	913	870	124.155	198.299	90.3241	135.679	80.5283	71.578	104.395	100.453	63.4299	120.722	67.9213	88.8264	26.2595	25.3989	23.9071	21.7611	898.713	4949.96	-2.46143	2.46067e-28	2.21626e-26	3149.99	5044.66	-0.679362	0.0151148	0.0434521	3357.65	5138.3	-0.613894	0.0118156	0.0406439	geneMaker00006646	GWHACBH00000013.1
geneMaker00014945	2554	3134	2761	2857	590	1362	1679	803	1038	860	706	1386	922	1067	869	1306	80.2605	81.2545	67.2597	76.2859	12.4919	25.3546	35.6961	16.5601	23.6573	17.6194	15.5516	26.5826	20.0022	20.3987	20.2278	29.0388	931.312	3103.35	-1.73655	3.06715e-28	2.71038e-26	867.84	3166.43	-1.86712	7.18538e-21	5.13195e-19	950.993	3224.6	-1.76152	1.63812e-09	3.34053e-08	geneMaker00014945	GWHACBH00000010.1
geneMaker00016824	3003	5414	3460	4325	1919	2520	2739	2736	1711	2842	1699	1923	1471	1427	1258	1317	139.586	207.621	124.672	170.815	60.0974	69.3881	86.1324	83.458	57.6795	86.1233	55.3564	54.5529	47.2024	40.3521	43.3126	43.3137	1223.11	4415.35	-1.85209	3.25463e-27	2.65097e-25	1782.41	4501.47	-1.33655	1.36909e-09	2.22658e-08	2138.83	4584.7	-1.10007	4.11726e-08	6.66694e-07	geneMaker00016824	GWHACBH00000001.1
geneMaker00002626	754	1729	793	1219	444	673	1231	1083	443	1145	428	1103	214	213	169	222	64.408	121.852	52.5109	88.476	25.5533	34.0551	71.1403	60.7104	27.4447	63.7654	25.6272	57.5038	12.6197	11.0689	10.6931	13.4176	182.651	1222.09	-2.74245	1.30968e-26	1.04407e-24	667.078	1245.17	-0.900159	0.0123341	0.0369397	744.655	1268.31	-0.768443	0.0301688	0.0861354	geneMaker00002626	GWHACBH00000014.1
geneMaker00010002	2458	5049	2556	1171	87	260	561	117	203	334	148	290	291	297	224	273	122.919	208.309	99.0843	49.7561	2.93123	7.70208	18.9796	3.83962	7.36238	10.8891	5.18784	8.85088	10.046	9.03544	8.29721	9.65945	241.77	3058.57	-3.66112	4.1031e-26	3.12469e-24	210.978	3115.17	-3.88373	2.76504e-24	2.70576e-22	221.472	3173.76	-3.84104	3.64274e-08	5.93756e-07	geneMaker00010002	GWHACBH00000009.1
geneMaker00002773	2864	6074	1856	3180	3377	2765	3759	4268	2046	3857	2311	3049	509	458	536	452	420.985	736.607	211.485	397.168	334.441	240.762	373.813	411.703	218.115	369.619	238.113	273.529	51.6509	40.9559	58.3588	47.0096	439.533	3828.94	-3.12313	5.23565e-23	3.16402e-21	2442.95	3900.1	-0.674844	0.042461	0.10039	3079.99	3972.89	-0.367294	0.263489	0.429555	geneMaker00002773	GWHACBH00000007.1
geneMaker00012536	962	1745	1108	1401	1809	1551	1582	1798	1382	2341	1449	1742	443	503	483	387	20.3456	30.448	18.1653	25.176	25.7768	19.4315	22.6355	24.9546	21.1977	32.2781	21.4809	22.4852	6.46793	6.47173	7.56642	5.79109	405.831	1421.34	-1.80866	2.68098e-22	1.49481e-20	1504.74	1449.05	0.0543769	0.802196	0.875869	1459.95	1475.84	-0.0158911	0.935074	0.964321	geneMaker00012536	GWHACBH00000004.1
geneMaker00006837	6417	12569	6393	9109	3796	4152	4717	4997	3809	7849	3884	4727	2587	2897	2440	2366	193.165	312.151	149.18	232.981	76.9871	74.0377	96.0619	98.7125	83.156	154.036	81.953	86.843	53.76	53.052	54.4045	50.3924	2294.58	9408.64	-2.03577	3.65102e-22	2.01765e-20	4403.76	9589.25	-1.12267	6.55971e-05	0.000410178	3820.09	9767.03	-1.35435	4.46334e-09	8.52882e-08	geneMaker00006837	GWHACBH00000004.1
geneMaker00010845	8517	13784	9047	8026	5305	7280	7339	6609	6539	7565	6576	6806	3255	4136	3717	3453	200.205	267.32	164.854	160.303	84.0173	101.372	116.712	101.951	111.477	115.933	108.352	97.6411	52.8208	59.1461	64.7186	57.43	3250.74	10765	-1.72752	5.63896e-22	3.07989e-20	6022.28	10975.1	-0.86587	2.28067e-06	2.03226e-05	5712.42	11178.7	-0.968575	6.92566e-07	8.72615e-06	geneMaker00010845	GWHACBH00000006.1
geneMaker00007633	754	965	1322	967	455	411	249	362	350	241	347	194	471	498	361	488	22.1185	23.355	30.0624	24.1026	8.99273	7.14209	4.94166	6.96883	7.44627	4.60906	7.13515	3.47328	9.53832	8.88733	7.84405	10.1288	405.034	1086.87	-1.42447	4.86315e-21	2.45569e-19	252.235	1109.14	-2.13819	2.29656e-16	9.96274e-15	318.234	1129.51	-1.82786	1.31388e-17	8.93109e-16	geneMaker00007633	GWHACBH00000002.1
geneMaker00009229	6585	11190	8020	8186	5387	6564	6613	6703	5062	10134	5854	7215	4599	4831	3880	3825	366.249	513.473	345.782	386.852	201.866	216.266	248.833	244.656	204.187	367.462	228.224	244.911	176.583	163.461	159.845	150.524	3817.27	9258.49	-1.27825	1.7963e-18	7.25257e-17	6134.79	9439.99	-0.621753	0.00473977	0.016682	5449.31	9614.64	-0.819199	3.201e-07	4.29878e-06	geneMaker00009229	GWHACBH00000012.1
geneMaker00003207	5009	9142	5719	7152	5707	6205	7223	6848	4049	7740	4444	6452	3081	3290	2888	2797	57.4405	86.492	50.8388	69.6864	44.0931	42.151	56.0369	51.5344	33.6745	57.8654	35.7215	45.1559	24.3907	22.952	24.5309	22.6941	2691.72	7363.74	-1.45196	2.07741e-17	7.55694e-16	4911.66	7507.05	-0.612007	0.00841563	0.0268979	5619.25	7645.92	-0.444365	0.0217347	0.0663895	geneMaker00003207	GWHACBH00000007.1
geneMaker00000835	6792	11189	7531	11401	6437	6908	7104	6942	5591	8737	6173	6261	4127	4405	3780	3541	158.232	215.058	136.006	225.68	101.036	95.3341	111.967	106.132	94.4654	132.7	100.805	89.0212	66.374	62.431	65.2285	58.3683	3536.38	10080.5	-1.51123	2.60071e-17	9.36956e-16	5844.98	10280.2	-0.814608	0.000124985	0.000724745	5915.67	10469.4	-0.82359	1.03587e-05	9.83499e-05	geneMaker00000835	GWHACBH00000003.1
geneMaker00012219	3627	8104	1921	2268	8750	8206	10489	14060	3393	10630	4875	18430	609	433	435	405	309.825	571.131	127.205	164.613	503.584	415.24	606.166	788.171	210.203	591.988	291.899	960.83	35.913	22.5016	27.5236	24.4781	421.891	4368.33	-3.37222	4.89904e-17	1.7091e-15	7872.58	4446.76	0.824093	0.226367	0.36444	9010.98	4530.55	0.991994	0.0148892	0.0491874	geneMaker00012219	GWHACBH00000011.1
geneMaker00001252	373	659	364	495	387	367	388	352	252	387	288	269	162	194	173	150	20.7798	30.289	15.7196	23.431	14.5257	12.1115	14.6235	12.8689	10.1817	14.0557	11.2464	9.14612	6.23036	6.57492	7.13882	5.91258	151.492	516.974	-1.77103	5.86242e-17	2.03006e-15	261.586	527.017	-1.01064	1.71845e-05	0.000125017	323.11	536.768	-0.732701	0.00064891	0.00367036	geneMaker00001252	GWHACBH00000003.1
geneMaker00014156	5778	10357	5634	6219	5900	6188	7260	8091	5208	10711	5604	8419	2819	3088	2606	2484	260.375	385.056	196.81	238.12	179.131	165.185	221.334	239.271	170.208	314.676	177.015	231.545	87.6968	84.6558	86.9851	79.2005	2452.18	7650.06	-1.64141	1.50279e-16	5.00057e-15	6476.43	7797.38	-0.267762	0.309831	0.45689	5940.79	7942.17	-0.418905	0.0649691	0.155689	geneMaker00014156	GWHACBH00000008.1
geneMaker00013686	947	2018	703	1263	934	1086	1385	1400	835	2193	1026	1947	315	306	296	278	66.0957	116.201	38.0352	74.8996	43.9203	44.9006	65.3976	64.1235	42.2664	99.7867	50.1948	82.9357	15.1775	12.9928	15.3025	13.7285	267.492	1348.62	-2.33415	6.80118e-16	2.09907e-14	1288.32	1373.94	-0.0927021	0.796335	0.871736	1040.08	1399.51	-0.428303	0.163883	0.308294	geneMaker00013686	GWHACBH00000008.1
geneMaker00013669	1826	3419	2046	1898	1504	2182	2489	2413	1774	3765	2013	2966	1017	1087	905	805	181.293	280.057	157.468	160.114	100.606	128.332	167.183	157.218	127.738	243.7	140.092	179.723	69.7054	65.6548	66.5543	56.5496	849.764	2503.46	-1.55882	1.03244e-14	2.82362e-13	2274.29	2551.5	-0.165881	0.528162	0.665729	1852.26	2598.96	-0.488716	0.040028	0.10724	geneMaker00013669	GWHACBH00000008.1
novel.1391	3632	6377	3855	4271	5277	3743	4239	4527	3178	7871	3827	6270	2322	2295	1998	1940	77.6118	112.426	63.8578	77.5469	75.9739	47.3806	61.2822	63.4832	49.2518	109.654	57.323	81.7715	34.2539	29.8347	31.6246	29.3317	1910.05	4951.23	-1.37422	1.25783e-14	3.40031e-13	4555.7	5047.34	-0.147804	0.594795	0.722119	3864.2	5140.88	-0.411924	0.0561324	0.139262	-	GWHACBH00000010.1
geneMaker00016425	6189	11469	6668	6037	7316	7163	8590	8478	4369	8700	5131	7022	3265	3426	3063	2827	323.305	494.294	270.02	267.958	257.491	221.659	303.581	290.638	165.524	296.294	187.881	223.875	117.745	108.877	118.519	104.489	2809.41	8279.41	-1.55929	2.14467e-14	5.63509e-13	5462.48	8438.05	-0.627328	0.0137892	0.0403388	6833.07	8595.08	-0.331012	0.135581	0.269652	geneMaker00016425	GWHACBH00000001.1
geneMaker00001220	1082	1711	1229	2014	814	857	894	816	627	1310	710	1137	671	703	585	678	49.5141	64.598	43.5975	78.3095	25.097	23.2317	27.6776	24.5052	20.8092	39.0827	22.7745	31.7552	21.1978	19.5711	19.8292	21.9526	588.815	1648.62	-1.4855	2.7965e-14	7.1865e-13	816.9	1681.58	-1.04132	8.12057e-05	0.000494286	730.273	1712.43	-1.22971	1.73509e-09	3.52676e-08	geneMaker00001220	GWHACBH00000003.1
geneMaker00012312	677	1116	677	853	761	695	746	740	602	872	597	839	410	426	378	385	15.4643	21.0316	11.9877	16.5555	11.7117	9.40426	11.5284	11.0927	9.97295	12.9858	9.55881	11.6965	6.46533	5.91981	6.39559	6.22237	357.274	909.173	-1.34773	3.00102e-14	7.66999e-13	632.404	926.988	-0.551398	0.00616182	0.0207761	636.863	944.121	-0.568257	0.00308805	0.0135774	geneMaker00012312	GWHACBH00000011.1
geneMaker00009185	2328	2599	2949	2699	1288	1758	1621	1308	1584	1353	1417	1751	1890	2318	1712	2091	59.6586	54.9495	58.5831	58.7687	22.2383	26.6875	28.1036	21.997	29.4396	22.6047	25.4536	27.386	33.4363	36.1377	32.4969	37.9139	1783.12	2895.66	-0.699217	9.65338e-14	2.3245e-12	1337.43	2955.35	-1.14391	3.28409e-19	1.946e-17	1283.99	3009.51	-1.22869	3.53418e-21	3.50818e-19	geneMaker00009185	GWHACBH00000012.1
geneMaker00017603	5323	8914	5140	5479	4333	4807	5439	5481	3886	5373	4170	3823	2925	3404	2814	2678	193.723	267.648	145.009	169.425	106.245	103.633	133.916	130.903	102.568	127.483	106.377	84.9144	73.4879	75.3652	75.8571	68.9586	2633.94	6803.67	-1.36908	2.2929e-13	5.27057e-12	3780.41	6935.8	-0.87553	4.68262e-05	0.000303724	4336.99	7064.42	-0.703898	0.000688284	0.00385115	geneMaker00017603	GWHACBH00000012.1
geneMaker00018909	1272	1212	1186	1989	367	804	645	376	468	461	374	567	601	690	611	609	38.1209	29.9672	27.553	50.6482	7.41032	14.2735	13.0775	7.39486	10.172	9.00716	7.85663	10.3708	12.4342	12.58	13.5633	12.9136	560.792	1562.3	-1.47798	4.50977e-13	9.99834e-12	407.918	1595.05	-1.96691	6.14684e-18	3.13756e-16	466.801	1624.03	-1.79822	4.87458e-10	1.08613e-08	geneMaker00018909	GWHACBH00000018.1
geneMaker00006699	329	627	202	287	357	338	385	341	320	703	353	496	87	67	90	68	18.8068	29.5702	8.95114	13.9397	13.7494	11.4455	14.8891	12.792	13.2665	26.1991	14.1443	17.3043	3.43324	2.32997	3.81075	2.75031	70.3537	397.279	-2.49888	5.7721e-13	1.26621e-11	405.164	404.719	0.00199504	0.995564	0.997542	307.578	412.274	-0.422658	0.189259	0.340947	geneMaker00006699	GWHACBH00000013.1
geneMaker00011328	4595	8061	4344	2682	8398	7767	8039	8625	5386	10421	6045	9445	1564	1526	1508	1304	216.1	312.77	158.368	107.172	266.097	216.382	255.776	266.191	183.705	319.513	199.275	271.096	50.7775	43.6596	52.5313	43.391	1321.09	5385.87	-2.02749	1.06864e-12	2.25704e-11	6763.74	5488.23	0.301504	0.34157	0.490028	7104.73	5590.82	0.345714	0.227577	0.388543	geneMaker00011328	GWHACBH00000001.1
geneMaker00008701	1746	2844	2241	4472	2197	1924	2018	1897	1455	2473	1537	2180	1113	1111	911	921	42.7747	57.483	42.5591	93.0888	36.2633	27.922	33.4466	30.4983	25.8519	39.4982	26.394	32.5951	18.8236	16.5582	16.5314	15.9645	904.403	3080.03	-1.76795	3.4988e-12	6.96562e-11	1658.06	3142.19	-0.922226	0.00103037	0.00457369	1739.6	3199.56	-0.879218	0.000834736	0.00455776	geneMaker00008701	GWHACBH00000009.1
geneMaker00006430	1064	1732	1061	1104	2035	1123	1503	1952	972	2781	1298	2265	641	493	598	500	85.2082	114.434	65.8663	75.1211	109.799	53.2744	81.4306	102.585	56.4537	145.195	72.8624	110.703	35.4376	24.0184	35.4723	28.3311	502.29	1357.82	-1.43519	7.54372e-12	1.44061e-10	1571.5	1384.33	0.183128	0.546323	0.680828	1443.34	1409.97	0.0335868	0.898141	0.942991	geneMaker00006430	GWHACBH00000013.1
geneMaker00005031	2787	4917	2515	2066	3817	3561	4231	5937	2280	4753	2612	4103	1236	1157	1150	997	123.784	180.176	86.5913	77.9672	114.221	93.6913	127.134	173.046	73.4428	137.628	81.3186	111.22	37.8977	31.2621	37.8333	31.3312	1016.47	3363.96	-1.72665	1.40611e-11	2.6004e-10	2968.85	3428.09	-0.207433	0.48882	0.631412	3807.12	3492.02	0.124617	0.667162	0.793288	geneMaker00005031	GWHACBH00000005.1
geneMaker00011499	1631	2718	1256	381	827	1331	1456	1725	1124	3293	1355	3046	279	178	246	126	249.463	342.981	148.919	49.5143	85.2223	120.595	150.662	173.144	124.682	328.364	145.272	284.338	29.4593	16.5626	27.8699	13.6357	186.749	1647.15	-3.14107	2.91285e-11	5.12387e-10	1885.96	1678.07	0.168585	0.73131	0.825587	1151.16	1709.61	-0.570551	0.206812	0.362888	geneMaker00011499	GWHACBH00000001.1
geneMaker00001172	8598	15591	6302	5363	7264	8084	9224	9885	4243	8137	4623	8625	2995	3057	2801	2536	502.058	751.099	285.261	266.083	285.777	279.628	364.388	378.79	179.686	309.764	189.221	307.374	120.731	108.595	121.148	104.775	2544.71	9847.64	-1.95228	1.15408e-10	1.87841e-09	5518.97	10032.6	-0.862194	0.0120967	0.036321	7452.28	10220.3	-0.455688	0.145784	0.283396	geneMaker00001172	GWHACBH00000003.1
geneMaker00009311	2330	2921	2177	3604	2549	2975	2398	2474	2216	2543	2215	2792	1481	1949	1466	1503	36.7296	37.9891	26.6027	48.2723	27.0723	27.7809	25.574	25.5933	25.3347	26.1347	24.475	26.8614	16.1169	18.6908	17.1176	16.7638	1422.4	3034.29	-1.09286	2.46269e-09	3.34804e-08	2130.87	3096.09	-0.538884	0.00441698	0.0156808	2236.37	3152.72	-0.495334	0.00859746	0.0315216	geneMaker00009311	GWHACBH00000012.1
geneMaker00015669	1040	2045	1038	1079	1106	862	1436	1438	904	2006	983	1950	687	759	601	541	96.6166	156.74	74.7521	85.1712	69.2259	47.4378	90.253	87.6685	60.9078	121.496	64.0119	110.562	44.0597	42.896	41.3562	35.5606	575.812	1418.89	-1.30107	1.78778e-08	2.11174e-07	1255.76	1445.82	-0.20318	0.50595	0.645984	1054.77	1472.76	-0.481814	0.0860007	0.192262	geneMaker00015669	GWHACBH00000016.1
geneMaker00014160	2724	5150	3383	2711	2975	3917	4074	4729	2452	4413	3128	3612	2042	2140	2000	1697	300.793	469.175	289.581	254.357	221.331	256.22	304.348	342.686	196.366	317.691	242.112	243.423	155.662	143.758	163.583	132.586	1760.46	3797.26	-1.10911	2.29392e-08	2.65036e-07	2956.7	3870.17	-0.388411	0.0900479	0.182095	3386.43	3942.2	-0.219304	0.33302	0.504635	geneMaker00014160	GWHACBH00000008.1
geneMaker00009370	1060	2038	1199	2264	2591	1801	2046	2396	1443	3320	1806	3003	805	949	800	651	81.3389	129.022	71.3213	147.612	133.954	81.8663	106.215	120.655	80.3054	166.089	97.1402	140.637	42.6437	44.3012	45.4706	35.345	713.628	1787.32	-1.3246	4.94408e-08	5.36009e-07	2061.61	1822.37	0.177997	0.55711	0.690424	1920.28	1855.9	0.0490381	0.854286	0.91621	geneMaker00009370	GWHACBH00000012.1
geneMaker00008634	4090	7843	3149	1651	4768	4952	5298	5521	2494	4244	3056	4937	1287	1268	1270	1196	194.641	307.937	116.17	66.7593	152.877	139.602	170.574	172.423	86.0784	131.673	101.942	143.393	42.2821	36.7103	44.7676	40.2714	1124.94	4587.22	-2.0278	5.27416e-08	5.68505e-07	3180.35	4671.9	-0.554788	0.156587	0.27727	4440.83	4759.79	-0.100069	0.787849	0.875693	geneMaker00008634	GWHACBH00000009.1
geneMaker00007856	6565	12682	6995	9953	5452	8603	10716	11396	7406	15082	8296	12002	5365	5972	5041	4765	251.74	401.211	207.928	324.283	140.854	195.419	277.996	286.771	205.962	377.04	222.984	280.882	142.021	139.314	143.18	129.281	4714.1	9866.33	-1.06555	8.28263e-08	8.60126e-07	9258.67	10056.9	-0.119298	0.64513	0.76061	7810.08	10243.1	-0.391253	0.154096	0.294999	geneMaker00007856	GWHACBH00000002.1
geneMaker00012185	28817	57264	26985	8478	36873	50035	49058	56124	19390	37624	23781	34524	8822	8310	8527	6797	2461.6	4035.69	1786.89	615.34	2122.13	2531.87	2835.09	3146.18	1201.25	2095.29	1423.93	1799.88	520.238	431.844	539.527	410.809	7268.69	33178.2	-2.19047	1.43464e-07	1.42204e-06	24938.4	33788.2	-0.43815	0.30956	0.456634	41396.1	34425.4	0.266023	0.522822	0.679125	geneMaker00012185	GWHACBH00000011.1
geneMaker00012745	715	1130	439	724	612	636	1056	1136	730	1950	783	1536	409	386	307	296	25.1846	32.8378	11.9867	21.6681	14.5236	13.2704	25.1641	26.2587	18.6482	44.779	19.3321	33.0197	9.9453	8.27129	8.00968	7.37691	311.419	830.32	-1.41449	2.90743e-07	2.75507e-06	1073.88	846.415	0.343713	0.334004	0.482277	747.891	862.091	-0.204981	0.534965	0.689129	geneMaker00012745	GWHACBH00000004.1
geneMaker00013273	161	302	173	116	171	243	250	219	273	611	241	569	85	123	57	65	11.3184	17.5159	9.42785	6.92899	8.09935	10.1196	11.8902	10.1034	13.919	28.0034	11.8758	24.4131	4.12519	5.26042	2.96812	3.23315	72.4022	205.003	-1.49898	2.32578e-06	1.87081e-05	363.587	208.892	0.799853	0.0245378	0.0645272	190.076	212.795	-0.163174	0.571909	0.720445	geneMaker00013273	GWHACBH00000008.1
geneMaker00004427	6866	9028	5651	10309	3657	6185	5628	3615	4079	3008	4114	6034	4803	6505	4628	4717	132.765	144.026	84.706	169.376	47.6433	70.8467	73.6248	45.8729	57.2033	37.9201	55.7615	71.2097	64.115	76.5219	66.2861	64.5359	4582.86	8774.8	-0.937056	5.35457e-06	3.94621e-05	3755.35	8952.06	-1.25324	1.14547e-06	1.0911e-05	4086.54	9116.02	-1.15748	3.70962e-06	3.97692e-05	geneMaker00004427	GWHACBH00000013.1
geneMaker00017423	7889	14035	8026	3345	3262	5317	7336	6228	4057	9526	4466	8421	4281	4358	3655	3436	566.925	832.116	447.106	204.246	157.937	226.344	356.658	293.71	211.444	446.299	224.963	369.335	212.381	190.523	194.554	174.707	3507.36	9095.45	-1.37476	3.92552e-05	0.000236086	5692.85	9267.35	-0.70298	0.0688858	0.147644	4782.78	9441.07	-0.981107	0.00900755	0.0327248	geneMaker00017423	GWHACBH00000017.1
geneMaker00003041	2621	4624	2613	1052	1331	2083	2443	2369	1244	2084	1311	1570	1468	1586	1274	1214	228.196	332.144	176.355	77.8234	78.0754	107.431	143.898	135.354	78.5503	118.29	80.0078	83.4245	88.2335	84.0043	82.1597	74.7849	1234.18	2982.14	-1.27278	0.000212079	0.00104555	1351.47	3038.49	-1.16879	0.00119794	0.00520762	1773.91	3095.46	-0.803231	0.0293267	0.0843216	geneMaker00003041	GWHACBH00000007.1
geneMaker00012327	3050	5691	2789	1303	4494	3500	4840	5477	2951	6519	3577	5369	1678	1715	1555	1563	298.884	460.107	211.865	108.493	296.709	203.175	320.876	352.218	209.729	416.48	245.703	321.106	113.517	102.241	112.871	108.372	1455.53	3509.51	-1.26974	0.000239868	0.00116447	3977.06	3575.06	0.153764	0.68721	0.79247	3982.82	3642.19	0.128962	0.724055	0.832403	geneMaker00012327	GWHACBH00000011.1
geneMaker00006653	3063	6247	3359	1121	4399	5936	5800	6178	4218	7975	4687	7414	1695	1690	1537	1503	351.962	592.226	299.203	109.448	340.563	404.056	450.884	465.868	351.513	597.434	377.513	519.94	134.457	118.139	130.819	122.197	1436.2	3750.84	-1.38499	0.000261715	0.00125846	5250.17	3820.17	0.458731	0.253655	0.395171	4806.63	3892.12	0.304452	0.425977	0.59458	geneMaker00006653	GWHACBH00000013.1
geneMaker00013123	153	298	118	419	606	460	599	601	392	560	362	409	120	104	155	113	7.41633	11.9174	4.43392	17.257	19.7909	13.2085	19.6432	19.1178	13.7807	17.6969	12.2997	12.0997	4.01555	3.06682	5.56516	3.87552	111.223	270.407	-1.28281	0.00086387	0.00362458	376.464	275.726	0.449212	0.222036	0.358987	492.531	280.772	0.810548	0.0265866	0.0778389	geneMaker00013123	GWHACBH00000008.1
geneMaker00000694	24	40	28	27	17	21	13	2	49	3	23	13	22	16	8	15	1.15921	1.59396	1.04837	1.10807	0.553216	0.600854	0.424798	0.0633938	1.71646	0.0944675	0.778694	0.383219	0.733566	0.47014	0.286212	0.51262	13.5368	32.4588	-1.2595	0.00108642	0.00443519	20.1057	33.0943	-0.725647	0.280455	0.42505	11.2885	33.7071	-1.57514	0.00448978	0.0185127	geneMaker00000694	GWHACBH00000003.1
geneMaker00013253	304	620	318	175	386	385	454	431	298	445	281	330	260	210	179	175	27.5263	46.3163	22.3208	13.4637	23.5482	20.6507	27.8112	25.6105	19.5694	26.2691	17.8349	18.2365	16.2523	11.5678	12.0054	11.2116	183.987	385.831	-1.06857	0.00139916	0.00551018	295.437	393.008	-0.411809	0.221287	0.358426	358.497	400.386	-0.159785	0.624527	0.761075	geneMaker00013253	GWHACBH00000008.1
novel.1476	4087	6835	4247	1262	2419	3664	4303	4049	2859	4478	2781	2789	2599	2608	2423	2167	199.103	274.713	160.385	52.2379	79.397	105.737	141.819	129.446	101.012	142.222	94.9648	82.9228	87.4068	77.2925	87.4328	74.694	2189.71	4492.34	-1.03673	0.00604179	0.0191582	2822.45	4577.81	-0.697709	0.0787756	0.163781	3113.2	4663.64	-0.583061	0.139782	0.275439	-	GWHACBH00000010.1
[truncated: 8 more columns]
